# Supplementary material for: Progression from Prehypertension to Hypertension and Risk of Gastrointestinal Cancer—A Nationwide Health-Screening Cohort Study
Source: Cancers (Basel). 2026 Feb 11;18(4):594. doi: 10.3390/cancers18040594 (PMC12939411; doi:10.3390/cancers18040594)
Supplement: Supplementary file 1 [file cancers-18-00594-s001.zip]

Archive with 1 entries (1 files):
- cancers-4088482-supplementary.pdf
